# Supplementary material for: Evolution of a System to Monitor Infant Neuromotor Development in the Home: Lessons from COVID-19
Source: Healthcare (Basel). 2023 Mar 7;11(6):784. doi: 10.3390/healthcare11060784 (PMC10048217; doi:10.3390/healthcare11060784)
Supplement: Supplementary file 1 [file healthcare-11-00784-s001.zip]

Archive with 5 entries (5 files):
- Supplement A - AIM Home Parent-Caregiver Manual v5_for Healthcare.pdf
- Supplement B - HUGS Project Evolution HUGS-3 Requirements v2 for Healthcare.pdf
- Supplement C - Grasp force-related outcomes.pdf
- Supplement D -  Kinematic outcomes.pdf
- Supplement E - HUGS-1 Kinamatics Extraction and Analysis Methods.pdf
